# Supplementary material for: Quantum Chemical Model Calculations of Adhesion and Dissociation between Epoxy Resin and Si-Containing Molecules
Source: Molecules. 2024 Oct 25;29(21):5050. doi: 10.3390/molecules29215050 (PMC11547936; doi:10.3390/molecules29215050)
Supplement: Supplementary file 1 [file molecules-29-05050-s001.zip]

Archive with 1 entries (1 files):
- molecules-3259059-supplementary.pdf
